# Supplementary material for: Empowering HIV-infected women in low-resource settings: A pilot study evaluating a patient-centered HIV prevention strategy for reproduction in Kisumu, Kenya
Source: PLoS One. 2019 Mar 6;14(3):e0212656. doi: 10.1371/journal.pone.0212656 (PMC6402674; doi:10.1371/journal.pone.0212656)
Supplement: S3 Appendix — (ZIP) [file pone.0212656.s003.zip]

Archive with 4 entries (4 files):
- Data Supplemental Files/S Data Dictionary for All datasets.xlsx
- Data Supplemental Files/S Data_All Enrolled.csv
- Data Supplemental Files/S Data_Feasibility.csv
- Data Supplemental Files/S Data_SyringeResults.csv
