# Supplementary material for: Empowering HIV-infected women in low-resource settings: A pilot study evaluating a patient-centered HIV prevention strategy for reproduction in Kisumu, Kenya
Source: PLoS One. 2019 Mar 6;14(3):e0212656. doi: 10.1371/journal.pone.0212656 (PMC6402674; doi:10.1371/journal.pone.0212656)
Supplement: S3 Appendix — (ZIP) [file pone.0212656.s003.zip › Data Supplemental Files/S Data Dictionary for All datasets.xlsx]

## Sheet: Data Dictionary
Data dictionary for Manuscript:
Empowering HIV-Infected Women in Low-resource Settings: A Patient-Centered HIV Prevention Strategy for Reproduction in Kisumu, Kenya
Variable name	Description	Type	Value	Value Definition
Dataset: All Enrolled.csv
subjectid	De-identified subject ID	text
couple	Couple ID	numeric
gender	Gender	coded	1	Male
			2	Female
age_enrl	Age of enrollment into study	numeric
occup_out	Work outside the home at time of enrollment (females only)	coded	1	Yes
			0	No
edu	Level of education at enrollment	coded	1	some primary
			2	some secondary
			3	some post-secondary
aids_defining_illness	Participant had an AIDs defining illness at time of enrollment	coded	1	Yes
			2	No
whostage	WHO Stage at enrollment	coded	1	WHO Stage I
			2	WHO Stage II
			3	WHO Stage III
			4	WHO Stage IV
arvs_current	Participant currently on ARVs, at time of enrollment (females only)	coded	1	Yes
			2	No
ever_arvs	Participant ever on ARVs (females only)	coded	1	Yes
			2	No
hist_sti	History of STI (gonorrhea, chlamydia, trichomonas, HSV)	coded	1	Yes
			0	No
ever_pid	History of Pelvic Inflammatory Disease (PID) (females only)		1	Yes
			0	No
bmi	BMI at enrollment (females only)	numeric
recent_cd4	Most recent CD4 count/mm3 at enrollment (females only)	numeric
numpreg	Numer of prior pregnancies at time of enrollment (females only)	numeric
livchild	Number of living children at time of enrollment	numeric
time_from_hivdiag	Time since HIV diagnosis in years (females only)	numeric
bc_method	Current method of contraception at time of enrollment (females only)	coded	1	None
			2	Oral tablets
			3	IUD
			4	Depo Provera® (DMPA)
			5	Diaphragm
			6	Tubal Ligation
			7	Other/traditional family planning
freq_condom	Frequency of condom use at enrollment	coded	0	100% of the time
			1	50-99% of the time
			2	<50% of the time
treated_sti	Ever treated for an STI at time of enrollment (males only)	coded	1	Yes
			0	No
circum	Circumcised at the time of enrollement (males only)	coded	1	Yes
			0	No
TVI_introducted	Participant was introduced to TVI	coded	1	Yes
			0	No
pregnant_tvi	Female partner became pregnant during TVI period of the study	coded	1	Yes
			0	No
timepreg_days	Time (in days) to when female partner became pregnant, or if did not become pregnant time (in days) to when couple was censored from the study	numeric
Dataset: Feasibility.csv - contains data only for participants introduced to TVI
subjectid	De-identified subject ID	text
couple	Couple ID	numeric
gender	Gender	coded	1	Male
			2	Female
easeofuse	Participant reported ease of use to question "How easy was it for you and your partner to follow the instructions for vaginal insemination and perform the procedure during the past month?"	coded	1	very easy
			2	easy
			3	somewhat easy
			4	a little difficult
			5	very difficult
			6	impossible
mos_from_tvi_enroll	Number of months from TVI enrollment	numeric
pregnant_tvi	Female partner became pregnant during TVI period of the study	coded	1	Yes
			0	No
Dataset: SyringeResults.csv - contains data for syringe testing to determine adherence to protocol (females introduced to TVI only)
subjectid	De-identified subject ID	text
syringe_test_results	Results of test for vaginal epithelial cells on syringes used for TVI procedures	coded	POS	Syringe tested positive for vaginal epithelial cells
			NEG	Syringe tested negative for vaginal epithelial cells
cycle	Cycle of TVI	numeric
day	Day of cycle of TVI	numeric
preg	Female partner became pregnant during TVI period of the study	coded	1	Yes
			0	No
