# Supplementary material for: Empowering HIV-infected women in low-resource settings: A pilot study evaluating a patient-centered HIV prevention strategy for reproduction in Kisumu, Kenya
Source: PLoS One. 2019 Mar 6;14(3):e0212656. doi: 10.1371/journal.pone.0212656 (PMC6402674; doi:10.1371/journal.pone.0212656)
Supplement: S3 Appendix — (ZIP) [file pone.0212656.s003.zip › Data Supplemental Files/S Data_All Enrolled.csv]

subjectid	couple	gender	age_enrl	occup_out	edu	aids_defining_illness	whostage	arvs_current	ever_arvs	hist_sti	ever_pid	bmi	recent_cd4	NUMPREG	LIVCHILD	time_from_hivdiag	bc_method	freq_condom	treated_sti	CIRCUM	TVI_Introduced	pregnant_tvi	timepreg_days
1F	1	2	20	0	1	1	2	1	1	1	0	21	303	1	1	0.6	1	1	1		0	0
1M	1	1	34							1					1			1	1	1	0	0
2F	2	2	29	1		2	2	1	1	0	0	21	347	1	1	0.8	1	0	0		1	0	520
2M	2	1	35							0					1			0	0	0	1	0	520
3F	3	2	30	1	3	2	2	1	1	1	0	22	464	1	1	1.3	7	0	1		1	0	595
3M	3	1	34							0					0			0	0	1	1	0	595
4F	4	2	26	1	2	2	1	1	1	0	0	26	564	2	2	2	1	0	0		1	0	64
4M	4	1	35							0					2			0	0	0	1	0	64
5F	5	2	25	0	1	2	1	1	1	1	0	21	416	0	0	1.5		0	1		0	0
5M	5	1	27							1					0			0	1	1	0	0
6F	6	2	23	0	1	1	4	1	2	1	0		62	2	0	5.8	1	0	1		0	0
6M	6	1	21							0					0			1	0	0	0	0
7F	7	2	23			2	2	1	1	1	0	18.6	408	2	0	5.8	1	0	1		1	0	224
7M	7	1	27							0					0			1	0	0	1	0	224
8F	8	2	28	1	1	2	1	2	2	0	0	20	515	4	3	4	2	0	0		1	0	235
8M	8	1	33							1					3			0	1	1	1	0	235
9F	9	2	26	0	1	2	1	1	1	1	0	19	256	0	0	6.8		1	1		1	0	269
9M	9	1	37							1					0			0	0	0	1	0	269
10F	10	2	33	0	1	1	3	1	1	0	0	17	430	2	2	4.8	7	0	0		1	0	285
10M	10	1	30							1					9			0	0	1	1	0	285
11F	11	2	28	0	1	2	2	1	1	0	0	19	257	2	2	1.1	7	1	0		0	0
11M	11	1	35							1					2			2	0	0	0	0
12F	12	2	31	1	2	2	1	1	1	0	0	23	237	2	0	3.2	2	1	0		0	0
12M	12	1	35							0					0			0	0	1	0	0
13F	13	2	31	1	1	2	1	1	1	0	0	21	719	2	2	3.8	2	0	0		0	0
13M	13	1	33							0					2			0	0	0	0	0
14F	14	2	29	0	2	2	2	2	2	0	0	21	809	3	3	0.4	7	0	0		1	1	75
14M	14	1	32							0					3			0	0	0	1	1	75
15F	15	2	25	0	1	2	1	2	2	0	0	22	1288	3	2	1.6	1	0	0		0	0
15M	15	1	31							1					2			1	1	1	0	0
16F	16	2	34	0	3	2	1	2	2	0	0	28	387	3	3	1.6	7	1	0		1	0	442
16M	16	1	41							0					3			0	0	0	1	0	442
17F	17	2	24	1	1	2	1	2	2	0	0	25	493	1	1	0.3	7	1	0		1	0	304
17M	17	1	29							0					1			1	0	1	1	0	304
18F	18	2	24	1	1	2	1	2	2	1	0	23	490	2	1	3.4	1	0	1		0	0
18M	18	1	35							0					1			0	0	0	0	0
19F	19	2	27	1	1	2	3	1	1	1	0	18.8	583	1	0	7.9	1	2	0		1	0	348
19M	19	1	34							0					0			0	0	0	1	0	348
20F	20	2	23	1		2	1	2	2	0	0	23	580	3	3	2.3	4	0	0		1	0	602
20M	20	1	33							1					6			0	1	0	1	0	602
21F	21	2	33	1	3	2	1	1	1	0	0	25.4	904	1	1	5.7	7	0	0		1	0	270
21M	21	1	39							0					1			0	0	1	1	0	270
22F	22	2	32	1	3	2	1	2	2	0	0	21.3	498	3	1	7.9	7	0	0		1	1	147
22M	22	1	35							1					1			0	1	0	1	1	147
23F	23	2	26	0	1	2	2	1	1	0	0	18.9	296	2	2	0.3	7	1	0		0	0
23M	23	1	36							1					2			1	1	1	0	0
24F	24	2	31	1	1	2	1	2	2	0	0	21.9	529	1	2	5.3	7	0	0		0	0
24M	24	1	28							0					2			0	0	1	0	0
25F	25	2	27	0	1	2	4	1	1	0	0	19.1	511	3	1	8.3	1	0	0		0	0
25M	25	1	36							1					2			0	1	0	0	0
26F	26	2	32	1	1	2	2	1	1	0	0	25.2	600	4	3	2.2	7	0	0		1	0	91
26M	26	1	72												3			1		0	1	0	91
27F	27	2	23	1		2	2	2	2	1	0	19.2	569	0	0	0.1	1	1	0		0	0
27M	27	1	26							0					0			0	0	1	0	0
28F	28	2	32	1	3	2	1	2	2	1	0	26	670	2	1	6.8	7	0	1		1	1	65
28M	28	1	39							1					1			0	1	0	1	1	65
29F	29	2	31	1	3	2	1	2		0	0	26	777	1	1	0.6	7	0	0		0	0
29M	29	1	33							0					2			0	0	0	0	0
30F	30	2	29		1	2	3	1	1	1	0	17.3	684	0	0	7.5	1	0	0		1	0	337
30M	30	1	35							0					0			2	0	0	1	0	337
31F	31	2	33	1	2	2	1	1		0	0	30.5	443	2	2	6.3	7	0	0		1	1	3
31M	31	1	39							0					2			1	0	0	1	1	3
32F	32	2	21	0	3	2	2	1	1	0	0	23	273	1	0	1.1	7	0	0		1	1	0
32M	32	1	26							0					0			1	0	1	1	1	0
33F	33	2	23		2	2	1	2	2	0	0	27.7	452	0	0	2.3	7	0	0		1	1	3
33M	33	1	23							0					0			0	0	0	1	1	3
34F	34	2	34	1	3	1	1	1	1	0	0	24.2	471	2	1	8.6	7	0	0		1	0	249
34M	34	1	23							0					1			0	0	1	1	0	249
35F	35	2	21	0			2	1	1	0	0	23.2	460	2	0	1.5	7	0	0		1	1	6
35M	35	1	25							0					0			0	0	1	1	1	6
36F	36	2	20	1		2	1	1	2	0	0	20.86	340	2	2	0.7	4	0	0		0	0
36M	36	1	30							0					1			0	0	1	0	0
37F	37	2	29	0	3	2	1	1	2	1	0	24.97	824	1	1	8.9	7	0	1		1	1	4
37M	37	1	45							0					1			0	0	0	1	1	4
38F	38	2	27	0		2	1	1	1	1	0	22	419	0	0	3.4	7	2	0		0	0
38M	38	1	35							0					4			0	0	1	0	0
39F	39	2	23	0		2	1	2	2	1	0	24.6	543	2	1	1.2	4	0	0		0	0
39M	39	1	25							0					1			0	0	1	0	0
40F	40	2	18	1		2	1	2	2	0	0	24.97	470	1	0	0.2	7	2	0		0	0
40M	40	1	26							0					0			0	0	1	0	0
