# Supplementary material for: Empowering HIV-infected women in low-resource settings: A pilot study evaluating a patient-centered HIV prevention strategy for reproduction in Kisumu, Kenya
Source: PLoS One. 2019 Mar 6;14(3):e0212656. doi: 10.1371/journal.pone.0212656 (PMC6402674; doi:10.1371/journal.pone.0212656)
Supplement: S3 Appendix — (ZIP) [file pone.0212656.s003.zip › Data Supplemental Files/S Data_Feasibility.csv]

subjectid	couple	gender	ease_of_use	mos_from_tvi_enroll	pregnant_tvi
2F	2	2	3	1	0
2F	2	2	2	2	0
2F	2	2	2	3	0
2F	2	2	2	5	0
2F	2	2	3	6	0
2F	2	2	3	6	0
2F	2	2	2	7	0
2F	2	2	2	9	0
3M	3	1	6	1	0
3M	3	1	4	8	0
3F	3	2	6	2	0
3F	3	2	3	3	0
3F	3	2	3	5	0
3F	3	2	6	6	0
3F	3	2	2	7	0
3F	3	2	6	8	0
3F	3	2	6	8	0
3F	3	2	1	10	0
3F	3	2	6	6	0
3F	3	2	1	14	0
4F	4	2	2	2	0
7M	7	1	2	4	0
7F	7	2	3	1	0
7F	7	2	4	2	0
7F	7	2	2	3	0
7F	7	2	1	4	0
7F	7	2	3	5	0
7F	7	2	1	6	0
7F	7	2	2	7	0
8M	8	1	2	1	0
8M	8	1	3	4	0
8F	8	2	2	1	0
8F	8	2	2	2	0
8F	8	2	2	3	0
8F	8	2	2	4	0
8F	8	2	2	5	0
8F	8	2	2	6	0
8F	8	2	2	7	0
9M	9	1	4	1	0
9M	9	1	3	8	0
9F	9	2	3	1	0
9F	9	2	3	3	0
9F	9	2	3	3	0
9F	9	2	4	5	0
9F	9	2	3	6	0
9F	9	2	3	6	0
9F	9	2	3	8	0
9F	9	2	3	9	0
10M	10	1	3	2	0
10M	10	1	3	5	0
10M	10	1	4	8	0
10F	10	2	3	1	0
10F	10	2	3	2	0
10F	10	2	3	3	0
10F	10	2	3	4	0
10F	10	2	3	5	0
10F	10	2	3	6	0
10F	10	2	3	7	0
10F	10	2	3	8	0
10F	10	2	3	9	0
14M	14	1	2	4	1
14F	14	2	1	2	1
14F	14	2	1	3	1
16F	16	2	1	2	0
16F	16	2	1	3	0
16F	16	2	1	4	0
16F	16	2	1	5	0
16F	16	2	2	6	0
16F	16	2	2	6	0
16F	16	2	2	13	0
17M	17	1	2	3	0
17F	17	2	3	1	0
17F	17	2	4	2	0
17F	17	2	4	3	0
17F	17	2	4	5	0
17F	17	2	4	5	0
17F	17	2	4	6	0
17F	17	2	4	7	0
17F	17	2	4	9	0
19M	19	1	3	3	0
19M	19	1	4	8	0
19M	19	1	5	11	0
19F	19	2	4	1	0
19F	19	2	3	2	0
19F	19	2	3	3	0
19F	19	2	3	4	0
19F	19	2	3	6	0
19F	19	2	3	7	0
19F	19	2	3	8	0
19F	19	2	3	9	0
19F	19	2	2	10	0
20M	20	1	4	8	0
20M	20	1	2	13	0
20M	20	1	2	15	0
20M	20	1	2	19	0
20F	20	2	3	6	0
20F	20	2	2	7	0
20F	20	2	2	8	0
20F	20	2	2	9	0
20F	20	2	2	10	0
20F	20	2	2	11	0
20F	20	2	1	13	0
20F	20	2	2	13	0
20F	20	2	2	15	0
20F	20	2	2	15	0
20F	20	2	2	17	0
20F	20	2	2	18	0
20F	20	2	2	19	0
20F	20	2	2	19	0
21F	21	2	2	2	0
21F	21	2	2	3	0
21F	21	2	2	4	0
21F	21	2	2	5	0
21F	21	2	2	6	0
21F	21	2	2	7	0
21F	21	2	2	8	0
22M	22	1	1	2	1
22M	22	1	4	5	1
22M	22	1	4	8	1
22F	22	2	4	2	1
22F	22	2	3	3	1
22F	22	2	3	3	1
22F	22	2	3	5	1
22F	22	2	3	6	1
26F	26	2	2	2	0
26F	26	2	2	2	0
28M	28	1	1	2	1
28M	28	1	1	5	1
28F	28	2	2	1	1
28F	28	2	1	2	1
28F	28	2	1	3	1
30M	30	1	3	5	0
30M	30	1	4	9	0
30F	30	2	3	2	0
30F	30	2	3	3	0
30F	30	2	3	5	0
30F	30	2	3	6	0
30F	30	2	3	7	0
30F	30	2	3	8	0
30F	30	2	3	9	0
31M	31	1	4	2	1
31F	31	2	2	1	1
31F	31	2	2	2	1
32M	32	1	3	2	1
32F	32	2	4	1	1
33M	33	1	4	2	1
33F	33	2	4	1	1
34M	34	1	1	5	0
34F	34	2	1	1	0
34F	34	2	2	2	0
34F	34	2	2	3	0
34F	34	2	4	4	0
34F	34	2	2	5	0
34F	34	2	2	6	0
34F	34	2	2	8	0
35F	35	2	4	1	1
37M	37	1	3	2	1
37F	37	2	2	1	1
