# Supplementary material for: Empowering HIV-infected women in low-resource settings: A pilot study evaluating a patient-centered HIV prevention strategy for reproduction in Kisumu, Kenya
Source: PLoS One. 2019 Mar 6;14(3):e0212656. doi: 10.1371/journal.pone.0212656 (PMC6402674; doi:10.1371/journal.pone.0212656)
Supplement: S3 Appendix — (ZIP) [file pone.0212656.s003.zip › Data Supplemental Files/S Data_SyringeResults.csv]

subjectid	syringe_test_results	cycle	day	preg
2F	POS	6	3	0
2F	POS	6	2	0
2F	POS	6	1	0
2F	POS	5	3	0
2F	POS	5	2	0
2F	POS	5	1	0
2F	POS	4	3	0
2F	POS	4	2	0
2F	POS	4	1	0
2F	POS	3	3	0
2F	POS	3	2	0
2F	POS	3	1	0
2F	POS	2	3	0
2F	POS	2	2	0
2F	POS	2	1	0
2F	POS	1	3	0
2F	POS	1	2	0
2F	POS	1	1	0
3F	POS	6	3	0
3F	POS	6	2	0
3F	POS	6	1	0
3F	POS	5	3	0
3F	POS	5	2	0
3F	POS	5	1	0
3F	POS	4	3	0
3F	POS	4	2	0
3F	POS	4	1	0
3F	POS	3	3	0
3F	POS	3	2	0
3F	POS	3	1	0
3F	POS	2	3	0
3F	POS	2	2	0
3F	POS	2	1	0
3F	POS	1	3	0
3F	NEG	1	2	0
3F	NEG	1	1	0
4F	POS	2	3	0
4F	POS	2	2	0
4F	POS	2	1	0
4F	POS	1	3	0
4F	POS	1	2	0
4F	POS	1	1	0
7F	POS	6	3	0
7F	POS	6	2	0
7F	POS	6	1	0
7F	POS	5	3	0
7F	POS	5	2	0
7F	POS	5	1	0
7F	POS	4	3	0
7F	POS	4	2	0
7F	POS	4	1	0
7F	POS	3	3	0
7F	POS	3	2	0
7F	POS	3	1	0
7F	POS	2	3	0
7F	POS	2	2	0
7F	POS	2	1	0
7F	POS	1	3	0
7F	POS	1	2	0
7F	POS	1	1	0
8F	POS	6	3	0
8F	POS	6	2	0
8F	POS	6	1	0
8F	POS	5	3	0
8F	POS	5	2	0
8F	POS	5	1	0
8F	POS	4	3	0
8F	POS	4	2	0
8F	POS	4	1	0
8F	POS	3	3	0
8F	POS	3	2	0
8F	POS	3	1	0
8F	POS	2	3	0
8F	POS	2	2	0
8F	POS	2	1	0
8F	POS	1	3	0
8F	POS	1	2	0
8F	POS	1	1	0
9F	POS	6	3	0
9F	POS	6	2	0
9F	POS	6	1	0
9F	POS	5	3	0
9F	POS	5	2	0
9F	POS	5	1	0
9F	POS	4	3	0
9F	POS	4	2	0
9F	POS	4	1	0
9F	POS	3	3	0
9F	POS	3	2	0
9F	POS	3	1	0
9F	POS	2	3	0
9F	POS	2	2	0
9F	POS	2	1	0
9F	POS	1	3	0
9F	POS	1	2	0
9F	POS	1	1	0
10F	POS	6	3	0
10F	POS	6	2	0
10F	POS	6	1	0
10F	POS	5	3	0
10F	POS	5	2	0
10F	POS	5	1	0
10F	POS	4	3	0
10F	POS	4	2	0
10F	POS	4	1	0
10F	POS	3	3	0
10F	POS	3	2	0
10F	POS	3	1	0
10F	POS	2	3	0
10F	POS	2	2	0
10F	POS	2	1	0
10F	POS	1	3	0
10F	POS	1	2	0
10F	POS	1	1	0
14F	POS	2	3	1
14F	POS	2	2	1
14F	POS	2	1	1
14F	POS	1	3	1
14F	NEG	1	2	1
14F	NEG	1	1	1
16F	POS	5	3	0
16F	POS	5	2	0
16F	NEG	5	1	0
16F	NEG	4	3	0
16F	POS	4	2	0
16F	POS	4	1	0
16F	POS	3	3	0
16F	POS	3	2	0
16F	POS	3	1	0
16F	POS	2	3	0
16F	POS	2	2	0
16F	POS	2	1	0
16F	POS	1	3	0
16F	POS	1	2	0
16F	POS	1	1	0
17F	POS	6	3	0
17F	POS	6	2	0
17F	POS	6	1	0
17F	POS	5	3	0
17F	POS	5	2	0
17F	POS	5	1	0
17F	POS	4	3	0
17F	POS	4	2	0
17F	POS	4	1	0
17F	POS	3	3	0
17F	POS	3	2	0
17F	POS	3	1	0
17F	POS	2	3	0
17F	POS	2	2	0
17F	POS	2	1	0
17F	POS	1	3	0
17F	POS	1	2	0
17F	POS	1	1	0
19F	POS	6	3	0
19F	POS	6	2	0
19F	POS	6	1	0
19F	POS	5	3	0
19F	POS	5	2	0
19F	NEG	5	1	0
19F	POS	4	3	0
19F	POS	4	2	0
19F	POS	4	1	0
19F	POS	3	3	0
19F	POS	3	2	0
19F	POS	3	1	0
19F	POS	2	3	0
19F	POS	2	2	0
19F	POS	2	1	0
19F	POS	1	3	0
19F	POS	1	2	0
19F	POS	1	1	0
2F	POS	6	3	0
2F	POS	6	2	0
2F	POS	6	1	0
2F	POS	5	3	0
2F	POS	5	2	0
2F	POS	5	1	0
2F	POS	4	3	0
2F	POS	4	2	0
2F	POS	4	1	0
2F	POS	3	3	0
2F	POS	3	2	0
2F	POS	3	1	0
2F	POS	2	3	0
2F	POS	2	2	0
2F	POS	2	1	0
2F	POS	1	3	0
2F	POS	1	2	0
2F	POS	1	1	0
21F	POS	6	3	0
21F	POS	6	2	0
21F	POS	6	1	0
21F	POS	5	3	0
21F	POS	5	2	0
21F	POS	5	1	0
21F	POS	4	3	0
21F	POS	4	2	0
21F	POS	4	1	0
21F	POS	3	3	0
21F	POS	3	2	0
21F	POS	3	1	0
21F	POS	2	3	0
21F	POS	2	2	0
21F	POS	2	1	0
21F	POS	1	3	0
21F	POS	1	2	0
21F	POS	1	1	0
22F	POS	3	3	1
22F	POS	3	2	1
22F	POS	3	1	1
22F	POS	2	3	1
22F	POS	2	2	1
22F	POS	2	1	1
22F	POS	1	3	1
22F	POS	1	2	1
22F	POS	1	1	1
26F	POS	1	3	0
26F	POS	1	2	0
26F	POS	1	1	0
28F	POS	2	3	1
28F	POS	2	2	1
28F	POS	2	1	1
28F	POS	1	3	1
28F	POS	1	2	1
28F	POS	1	1	1
3F	POS	6	3	0
3F	POS	6	2	0
3F	POS	6	1	0
3F	POS	5	3	0
3F	POS	5	2	0
3F	POS	5	1	0
3F	NEG	4	3	0
3F	NEG	4	2	0
3F	POS	4	1	0
3F	POS	3	3	0
3F	POS	3	2	0
3F	POS	3	1	0
3F	POS	2	3	0
3F	POS	2	2	0
3F	POS	2	1	0
3F	POS	1	3	0
3F	POS	1	2	0
3F	POS	1	1	0
31F	POS	1	3	1
31F	POS	1	2	1
31F	POS	1	1	1
32F	POS	1	3	1
32F	POS	1	2	1
32F	POS	1	1	1
33F	POS	1	3	1
33F	POS	1	2	1
33F	POS	1	1	1
34F	POS	6	3	0
34F	POS	6	2	0
34F	POS	6	1	0
34F	POS	5	3	0
34F	POS	5	2	0
34F	POS	5	1	0
34F	POS	4	3	0
34F	POS	4	2	0
34F	POS	4	1	0
34F	POS	3	3	0
34F	POS	3	2	0
34F	POS	3	1	0
34F	POS	2	3	0
34F	POS	2	2	0
34F	POS	2	1	0
34F	POS	1	3	0
34F	POS	1	2	0
34F	POS	1	1	0
35F	POS	1	3	1
35F	POS	1	2	1
35F	POS	1	1	1
37F	POS	1	3	1
37F	POS	1	2	1
37F	POS	1	1	1
